# Supplementary material for: Acute Hyperglycemia-Induced Inflammation in MIO-M1 Cells: The Role of Aldose Reductase
Source: Int J Mol Sci. 2025 Jul 14;26(14):6741. doi: 10.3390/ijms26146741 (PMC12295778; doi:10.3390/ijms26146741)
Supplement: Supplementary file 1 [file ijms-26-06741-s001.zip]

Archive with 1 entries (1 files):
- ijms-3742030-supplementary.pdf
